# Supplementary material for: A Study of Concept to Prepare Totally Biosourced Wood Adhesives from Only Soy Protein and Tannin
Source: Polymers (Basel). 2022 Mar 13;14(6):1150. doi: 10.3390/polym14061150 (PMC8948876; doi:10.3390/polym14061150)
Supplement: Supplementary file 1 [file polymers-14-01150-s001.zip]

Archive with 1 entries (1 files):
- polymers-1627863-supplementary.pdf
